# Supplementary material for: Dataset on modeling and optimization analysis of biodegradation of paracetamol
Source: Data Brief. 2020 Jun 7;31:105826. doi: 10.1016/j.dib.2020.105826 (PMC7305373; doi:10.1016/j.dib.2020.105826)
Supplement: Supplementary file 1 [file mmc1.xml]

<?xml version="1.0" encoding="utf-8" standalone="no"?>
<data>
  <datasets>
    <author>dkbiology@gmail.com</author>
    <type>0</type>
    <dataset>
      <value>6</value>
      <reason>Other (please explain)</reason>
      <comments>Data has been used in the manuscript.</comments>
    </dataset>
  </datasets>
</data>
